# Supplementary material for: Rediscovery and redescription of Dilobitarsus pendleburyi (Coleoptera, Elateridae, Agrypninae) from Southeast Asia
Source: Zookeys. 2016 May 26;(593):37–48. doi: 10.3897/zookeys.593.7995 (PMC4926629; doi:10.3897/zookeys.593.7995)
Supplement: XML Treatment for Dilobitarsus pendleburyi [file zookeys.593.7995-treatment1.xml]

<!DOCTYPE tp:taxon-treatment
  PUBLIC "-//TaxonX//DTD Taxonomic Treatment Publishing DTD v0 20100105//EN" "tax-treatment-NSO.dtd">
<tp:taxon-treatment xmlns:tp="http://www.plazi.org/taxpub"><tp:treatment-meta><kwd-group><label>Taxon classification</label><kwd><named-content content-type="kingdom">Animalia</named-content></kwd><kwd><named-content content-type="order">Coleoptera</named-content></kwd><kwd><named-content content-type="family">Elateridae</named-content></kwd></kwd-group><mixed-citation publication-type="journal"><person-group><name><surname>Arimoto</surname><given-names>Kôichi</given-names></name></person-group><article-title>Rediscovery and redescription of <italic><tp:taxon-name><tp:taxon-name-part taxon-name-part-type="genus">Dilobitarsus</tp:taxon-name-part> <tp:taxon-name-part taxon-name-part-type="species">pendleburyi</tp:taxon-name-part></tp:taxon-name></italic> (<tp:taxon-name><tp:taxon-name-part taxon-name-part-type="order">Coleoptera</tp:taxon-name-part></tp:taxon-name>, <tp:taxon-name><tp:taxon-name-part taxon-name-part-type="family">Elateridae</tp:taxon-name-part></tp:taxon-name>, <tp:taxon-name><tp:taxon-name-part taxon-name-part-type="subfamily">Agrypninae</tp:taxon-name-part></tp:taxon-name>) from Southeast Asia</article-title><source>Zookeys</source><day>26</day><month>5</month><year>2016</year><volume>2016</volume><issue>593</issue><fpage>37</fpage><lpage>48</lpage><pub-id pub-id-type="doi">10.3897/zookeys.593.7995</pub-id></mixed-citation></tp:treatment-meta><tp:nomenclature><tp:taxon-name>
            <tp:taxon-name-part taxon-name-part-type="genus">Dilobitarsus</tp:taxon-name-part>
            <tp:taxon-name-part taxon-name-part-type="species">pendleburyi</tp:taxon-name-part>
          </tp:taxon-name><tp:taxon-authority>Fleutiaux, 1934</tp:taxon-authority><xref ref-type="fig" rid="F1">Figures 1</xref><xref ref-type="fig" rid="F2">, 2–6</xref><xref ref-type="fig" rid="F3">, 7–11</xref><xref ref-type="fig" rid="F4">, 12–16</xref><xref ref-type="fig" rid="F5">, 17–22</xref><xref ref-type="fig" rid="F6">, 23–29</xref><xref ref-type="fig" rid="F7">, 30–38</xref><tp:nomenclature-citation-list><tp:nomenclature-citation><tp:taxon-name>
                <tp:taxon-name-part taxon-name-part-type="genus">Dilobitarsus</tp:taxon-name-part> <tp:taxon-name-part taxon-name-part-type="species">pendleburyi</tp:taxon-name-part></tp:taxon-name><comment>Fleutiaux, 1934: 178 (original description; type locality: Near Sandakan, Bettotan, Sabah, Northern Borneo, Malaysia); <xref ref-type="bibr" rid="B13">Hayek 1973</xref>: 99 (generic review; examination of the holotype). </comment></tp:nomenclature-citation><!--PageBreak--></tp:nomenclature-citation-list></tp:nomenclature><tp:treatment-sec sec-type="type material"><title>Type material.</title><p>
            <bold>Holotype</bold>: Male, 13 VIII 1927, Near Sandakan, Bettotan, Sabah, Northern Borneo, Malaysia. (<abbrev xmlns:xlink="http://www.w3.org/1999/xlink" content-type="institution" xlink:title="Natural History Museum, London" xlink:type="simple">BMNH</abbrev>).</p></tp:treatment-sec><tp:treatment-sec sec-type="type material"><title>Non type materials.</title><p>1 male, Fraser’s Hill, Pahang, Malaysia, 9 V 2010, K. Matsuda leg. (<abbrev xmlns:xlink="http://www.w3.org/1999/xlink" content-type="institution" xlink:title="Kôichi Arimoto and Hisayuki Arimoto" xlink:type="simple">CAR</abbrev>); 1 female, Harau Valley, near Payakumbuh, West Sumatra, Indonesia, 15 VIII 1992, A. Sarimudanas leg. (<abbrev xmlns:xlink="http://www.w3.org/1999/xlink" content-type="institution" xlink:title="Kôichi Arimoto and Hisayuki Arimoto" xlink:type="simple">CAR</abbrev>).</p></tp:treatment-sec><tp:treatment-sec sec-type="distribution"><title>Distribution</title><p>(Fig. <xref ref-type="fig" rid="F1">1</xref>). Oriental Region: Malaysia (Borneo, the Malay Peninsula), Indonesia (Sumatra). New records from the Malay Peninsula and Sumatra.</p><fig id="F1" position="float" orientation="portrait"><label>Figure 1.</label><caption><p>Collection localities of <italic><tp:taxon-name><tp:taxon-name-part taxon-name-part-type="genus">Dilobitarsus</tp:taxon-name-part> <tp:taxon-name-part taxon-name-part-type="species">pendleburyi</tp:taxon-name-part></tp:taxon-name></italic> Fleutiaux, 1934. <bold>A</bold> Bettotan, Sabah, Northern Borneo, Malaysia (type locality) <bold>B</bold> Fraser’s Hill, Pahang, Malaysia; C: Harau Valley, West Sumatra, Indonesia.</p></caption><graphic xmlns:xlink="http://www.w3.org/1999/xlink" xlink:href="zookeys-593-037-g001.jpg" position="float" orientation="portrait" xlink:type="simple" id="oo_90028.jpg"/></fig></tp:treatment-sec><tp:treatment-sec sec-type="description"><title>Measurements.</title><p>Male [holotype]; <abbrev xmlns:xlink="http://www.w3.org/1999/xlink" xlink:title="body length from apex of the head to apices of the elytra" xlink:type="simple">BL</abbrev>: 11.75 [11.51], <abbrev xmlns:xlink="http://www.w3.org/1999/xlink" xlink:title="body width" xlink:type="simple">BW</abbrev>: 3.14 [3.03], <abbrev xmlns:xlink="http://www.w3.org/1999/xlink" xlink:title="pronotum length including posterior angles" xlink:type="simple">PL</abbrev>: 3.61 [3.58], <abbrev xmlns:xlink="http://www.w3.org/1999/xlink" xlink:title="length of the midline of the pronotum" xlink:type="simple">PML</abbrev>: 3.04 [3.20], <abbrev xmlns:xlink="http://www.w3.org/1999/xlink" xlink:title="pronotum width including posterior angles" xlink:type="simple">PW</abbrev>: 2.89 [2.91], <abbrev xmlns:xlink="http://www.w3.org/1999/xlink" xlink:title="pronotum length including posterior angles" xlink:type="simple">PL</abbrev>/<abbrev xmlns:xlink="http://www.w3.org/1999/xlink" xlink:title="pronotum width including posterior angles" xlink:type="simple">PW</abbrev>: 1.25 [1.23], <abbrev xmlns:xlink="http://www.w3.org/1999/xlink" xlink:title="elytra length" xlink:type="simple">EL</abbrev>: 7.76 [7.53], <abbrev xmlns:xlink="http://www.w3.org/1999/xlink" xlink:title="elytra width" xlink:type="simple">EW</abbrev>: 3.14 [3.03], <abbrev xmlns:xlink="http://www.w3.org/1999/xlink" xlink:title="elytra length" xlink:type="simple">EL</abbrev>/<abbrev xmlns:xlink="http://www.w3.org/1999/xlink" xlink:title="elytra width" xlink:type="simple">EW</abbrev>: 2.47 [2.49]. Female; <abbrev xmlns:xlink="http://www.w3.org/1999/xlink" xlink:title="body length from apex of the head to apices of the elytra" xlink:type="simple">BL</abbrev>: 15.21, <abbrev xmlns:xlink="http://www.w3.org/1999/xlink" xlink:title="body width" xlink:type="simple">BW</abbrev>: 3.92, <abbrev xmlns:xlink="http://www.w3.org/1999/xlink" xlink:title="pronotum length including posterior angles" xlink:type="simple">PL</abbrev>: 4.70, <abbrev xmlns:xlink="http://www.w3.org/1999/xlink" xlink:title="length of the midline of the pronotum" xlink:type="simple">PML</abbrev>: 4.08; <abbrev xmlns:xlink="http://www.w3.org/1999/xlink" xlink:title="pronotum width including posterior angles" xlink:type="simple">PW</abbrev>: 3.77, <abbrev xmlns:xlink="http://www.w3.org/1999/xlink" xlink:title="pronotum length including posterior angles" xlink:type="simple">PL</abbrev>/<abbrev xmlns:xlink="http://www.w3.org/1999/xlink" xlink:title="pronotum width including posterior angles" xlink:type="simple">PW</abbrev>: 1.25, <abbrev xmlns:xlink="http://www.w3.org/1999/xlink" xlink:title="elytra length" xlink:type="simple">EL</abbrev>: 9.65, <abbrev xmlns:xlink="http://www.w3.org/1999/xlink" xlink:title="elytra width" xlink:type="simple">EW</abbrev>: 3.92; <abbrev xmlns:xlink="http://www.w3.org/1999/xlink" xlink:title="elytra length" xlink:type="simple">EL</abbrev>/<abbrev xmlns:xlink="http://www.w3.org/1999/xlink" xlink:title="elytra width" xlink:type="simple">EW</abbrev>: 2.46.</p></tp:treatment-sec><tp:treatment-sec sec-type="diagnosis"><title>Diagnosis.</title><p>Setae narrow and scale-like in black, white and orange (Figs <xref ref-type="fig" rid="F2">2</xref>, <xref ref-type="fig" rid="F3">7</xref>, <xref ref-type="fig" rid="F3">8</xref>); head with frontal carina V-shaped (Figs <xref ref-type="fig" rid="F2">3</xref>, <xref ref-type="fig" rid="F4">12</xref>); nasal plate high laterally and divided medially by a short vertical carina (Figs <xref ref-type="fig" rid="F2">3</xref>, <xref ref-type="fig" rid="F4">12</xref>, arrow); pronotum with four tubercles (Fig. <xref ref-type="fig" rid="F3">10</xref>, black arrows); hypomeron concave longitudinally along pronotosternal suture (Fig. <xref ref-type="fig" rid="F4">13</xref>, white line); posterior margin of hypomeron with three notches at inside (Fig. <xref ref-type="fig" rid="F4">15</xref>, white arrows); metasternum depressed for reception of mid tarsi; elytra with two tubercles (Fig. <xref ref-type="fig" rid="F3">10</xref>, white arrows); parameres of aedeagus not constricted basal to lateral subapical barb (Figs <xref ref-type="fig" rid="F6">27–29</xref>); apex long (Figs <xref ref-type="fig" rid="F6">27</xref>, <xref ref-type="fig" rid="F6">28</xref>); sclerotized plate in bursa copulatrix U-shaped, and with long teeth (Figs <xref ref-type="fig" rid="F7">36–38</xref>).</p><fig id="F2" position="float" orientation="portrait"><label>Figures 2–6.</label><caption><p>
          <italic><tp:taxon-name><tp:taxon-name-part taxon-name-part-type="genus">Dilobitarsus</tp:taxon-name-part> <tp:taxon-name-part taxon-name-part-type="species">pendleburyi</tp:taxon-name-part></tp:taxon-name></italic> Fleutiaux, 1934, holotype, male. <bold>2</bold> Habitus, dorsal view <bold>3</bold> head, anterior view <bold>4</bold> scutellum <bold>5</bold> habitus, lateral view <bold>6</bold> paramere apex of aedeagus.</p></caption><graphic xmlns:xlink="http://www.w3.org/1999/xlink" xlink:href="zookeys-593-037-g002.jpg" position="float" orientation="portrait" xlink:type="simple" id="oo_90029.jpg"/></fig><fig id="F3" position="float" orientation="portrait"><label>Figures 7–11.</label><caption><p>Habitus of <italic><tp:taxon-name><tp:taxon-name-part taxon-name-part-type="genus">Dilobitarsus</tp:taxon-name-part> <tp:taxon-name-part taxon-name-part-type="species">pendleburyi</tp:taxon-name-part></tp:taxon-name></italic> Fleutiaux, 1934. <bold>7</bold> Male, dorsal view <bold>8</bold> female, dorsal view <bold>9</bold> male, ventral view <bold>10</bold> male, dorsolateral view <bold>11</bold> male, lateral view.</p></caption><graphic xmlns:xlink="http://www.w3.org/1999/xlink" xlink:href="zookeys-593-037-g003.jpg" position="float" orientation="portrait" xlink:type="simple" id="oo_90030.jpg"/></fig><fig id="F4" position="float" orientation="portrait"><label>Figures 12–16.</label><caption><p>
          <italic><tp:taxon-name><tp:taxon-name-part taxon-name-part-type="genus">Dilobitarsus</tp:taxon-name-part> <tp:taxon-name-part taxon-name-part-type="species">pendleburyi</tp:taxon-name-part></tp:taxon-name></italic> Fleutiaux, 1934, male. <bold>12</bold> Head, anterior view of clypeus <bold>13</bold> prothorax, ventral view <bold>14</bold> prothorax, ventrolateral view <bold>15</bold> posterior margin of hypomeron and mesosternam; 16: humerus of elytra.</p></caption><graphic xmlns:xlink="http://www.w3.org/1999/xlink" xlink:href="zookeys-593-037-g004.jpg" position="float" orientation="portrait" xlink:type="simple" id="oo_90031.jpg"/></fig><fig id="F5" position="float" orientation="portrait"><label>Figures 17–22.</label><caption><p>
          <italic><tp:taxon-name><tp:taxon-name-part taxon-name-part-type="genus">Dilobitarsus</tp:taxon-name-part> <tp:taxon-name-part taxon-name-part-type="species">pendleburyi</tp:taxon-name-part></tp:taxon-name></italic> Fleutiaux, 1934, male. <bold>17</bold> Labrum <bold>18</bold> antenna <bold>19</bold> mandible, dorsal view <bold>20</bold> maxilla <bold>21</bold> stipes, ventral view <bold>22</bold> labium.</p></caption><graphic xmlns:xlink="http://www.w3.org/1999/xlink" xlink:href="zookeys-593-037-g005.jpg" position="float" orientation="portrait" xlink:type="simple" id="oo_90032.jpg"/></fig><fig id="F6" position="float" orientation="portrait"><label>Figures 23–29.</label><caption><p>
          <italic><tp:taxon-name><tp:taxon-name-part taxon-name-part-type="genus">Dilobitarsus</tp:taxon-name-part> <tp:taxon-name-part taxon-name-part-type="species">pendleburyi</tp:taxon-name-part></tp:taxon-name></italic> Fleutiaux, 1934, male. <bold>23</bold> Terigite VIII <bold>24</bold> sternite VIII <bold>25</bold> tergites IX–X <bold>26</bold> sternite IX <bold>27</bold> aedeagus, dorsal view <bold>28</bold> ditto, ventral view <bold>29</bold> apical part of paramere, ventral view.</p></caption><graphic xmlns:xlink="http://www.w3.org/1999/xlink" xlink:href="zookeys-593-037-g006.jpg" position="float" orientation="portrait" xlink:type="simple" id="oo_90033.jpg"/></fig><fig id="F7" position="float" orientation="portrait"><label>Figures 30–38.</label><caption><p>
          <italic><tp:taxon-name><tp:taxon-name-part taxon-name-part-type="genus">Dilobitarsus</tp:taxon-name-part> <tp:taxon-name-part taxon-name-part-type="species">pendleburyi</tp:taxon-name-part></tp:taxon-name></italic> Fleutiaux, 1934, female. <bold>30</bold> Tergite VIII <bold>31, 32</bold> sternite VIII and tergite VIII (ventral) <bold>33</bold> ovipositor, dorsal view <bold>34</bold> apex of ovipositor, dorsal view <bold>35</bold> ditto, ventral view <bold>36</bold> bursa copulatrix, dorsal view <bold>37</bold> ditto, ventral view <bold>38</bold> ditto, lateral view.</p></caption><graphic xmlns:xlink="http://www.w3.org/1999/xlink" xlink:href="zookeys-593-037-g007.jpg" position="float" orientation="portrait" xlink:type="simple" id="oo_90034.jpg"/></fig><!--PageBreak--></tp:treatment-sec><tp:treatment-sec sec-type="redescription"><title>Redescription.</title><p>Adult. Body (Figs <xref ref-type="fig" rid="F2">2</xref>, <xref ref-type="fig" rid="F3">7</xref>, <xref ref-type="fig" rid="F3">8</xref>) elongate, convex; surface smooth, shining, with large punctures; black-brown to red-brown, but mouth-parts yellow-brown with mandible black-brown. Setae. Body covered with narrow scale-like setae; bases of tarsal claws each with a thick seta. Head and pronotal anterior part with orange setae; pronotum with black setae at the center, with white setae posteriorly; elytra with in<!--PageBreak-->termixed white and black setae, together with white U-shaped setal apical band; setae at pronotal and elytral tubercles denser and erect; ventral surface with white setae, but abdominal ventrites partially with dense orange setae (Fig. <xref ref-type="fig" rid="F3">9</xref>).</p><p>Frons (Figs <xref ref-type="fig" rid="F2">3</xref>, <xref ref-type="fig" rid="F4">12</xref>) depressed mesally; frontal carina V-shaped in anterior view; nasal plate high laterally (higher in non-type), divided medially by a short vertical carina <!--PageBreak-->(longer in non-type, Fig. <xref ref-type="fig" rid="F4">12</xref>, arrow). Labrum (Fig. <xref ref-type="fig" rid="F5">17</xref>) semicircular, with long setae apically. Antennae (Fig. <xref ref-type="fig" rid="F5">18</xref>); <bold><italic>male</italic></bold>: extended beyond pronotal posterior apices by length of antennomere 11; <bold><italic>female</italic></bold>: not reaching pronotal posterior apices by distance equal to length of antennomere 11; relative antennomere lengths: II&lt; III-X&lt; XI&lt; I; antennomere I cylindrical; antennomeres III-X serrate; antennomere XI oblong ovate. Mandible (Fig. <xref ref-type="fig" rid="F5">19</xref>) bidentate; penicillum developed, formed by dense short setae; dorsal sinuous carina developed; concave ahead of posterior condyle. Maxilla (Fig. <xref ref-type="fig" rid="F5">20</xref>); basistipes subrectangular (Fig. <xref ref-type="fig" rid="F5">21</xref>), with three long setae; mediostipes with sinuous posterior margin, with a median longitudinal carina (Fig. <xref ref-type="fig" rid="F5">21</xref>); galea and lacinia brush-like; palpus short, pilose. Labium (Fig. <xref ref-type="fig" rid="F5">22</xref>); mentum trapezoidal, translucent anteriorly, with two long setae; prementum with rounded anterior margin, with a median anterior notch shallow, with a transverse row of setae; apical palpomere hatchet-shaped, short.</p><p>Prothorax longer than wide; anterior angles acute; lateral carina complete; sides rounded posteriorly, constricted anterior to hind angles. Pronotum; disk with four <!--PageBreak-->tubercles elevated strongly (Fig. <xref ref-type="fig" rid="F2">5</xref>) (to weakly, Fig. <xref ref-type="fig" rid="F3">10</xref>, black arrows); punctures at tubercles small and dense; posterior angles short, without carina; base elevated medially. Prosternum (Fig. <xref ref-type="fig" rid="F4">13</xref>) convex medially, with carinae extending anterad of coxal cavities (Fig. <xref ref-type="fig" rid="F4">14</xref>); anterior edge carinate, with anterior lobe prominent, reaching to level of apices of anterior angles of prothorax; prosternal spine weakly inclined dorsally behind procoxae, flattened laterally, ventral surface carinate medially (Fig. <xref ref-type="fig" rid="F4">14</xref>), with ventral and dorsal apices rounded. Hypomeron concave longitudinally along pronotosternal suture (Fig. <xref ref-type="fig" rid="F4">13</xref>, white line); posterior edge carinate behind depression for reception of proleg, with three notches mesally (Fig. <xref ref-type="fig" rid="F4">15</xref>, white arrows); punctures smaller than on prosternum. Pronotosternal sutures deeply grooved and receive antennae, opened anteriorly; antennal groove becoming shallower posteriad (Fig. <xref ref-type="fig" rid="F4">13</xref>). Scutellum tongue-shaped (Fig. <xref ref-type="fig" rid="F2">4</xref>), longer than wide, flat; narrowed at anterior third; apex round; punctures small. Mesosternum with two concavities on anterior margin (Fig. <xref ref-type="fig" rid="F4">15</xref>, black arrows); concave anteriorly in lateral view (Figs <xref ref-type="fig" rid="F2">5</xref>, <xref ref-type="fig" rid="F3">11</xref>). Mesocoxal cavity closed to mesepimeron. Suture between mesosternum and metasternum present. Metasternum (Fig. <xref ref-type="fig" rid="F3">9</xref>) sulcate medially and behind mesocoxae; punctures smaller posteriad. Elytra broadly convex, without striae; with two tubercles elevated strongly (Fig. <xref ref-type="fig" rid="F2">5</xref>) (to weakly, Fig. <xref ref-type="fig" rid="F3">10</xref>, white arrows); apices rounded; punctures smaller laterad; with a longitudinal carina at each humerus (Fig. <xref ref-type="fig" rid="F4">16</xref>, white arrow). Tibiae without spurs; relative tarsomere <!--PageBreak-->lengths: IV&lt; III&lt; II&lt; V&lt; I; ventral lobes not developed at tarsomeres II and III, longer at tarsomere IV; tarsal claws simple.</p><p>Abdomen. <bold><italic>Male</italic>.</bold> Tergite VIII (Fig. <xref ref-type="fig" rid="F6">23</xref>) wider than long; translucent in medina basal area; posterior margin setose. Sternite VIII (Fig. <xref ref-type="fig" rid="F6">24</xref>) emarginate, wide; poste<!--PageBreak-->rior notch large; translucent except with yellow band on each side; some long setae bunched together (Fig. <xref ref-type="fig" rid="F6">24</xref>, arrows). Tergite IX (Fig. <xref ref-type="fig" rid="F6">25</xref>) with posterior notch shallow; with some short setae on posterior angles. Tergite X (Fig. <xref ref-type="fig" rid="F6">25</xref>) semicircular; apical <!--PageBreak-->margin with fine setae. Sternite IX (Fig. <xref ref-type="fig" rid="F6">26</xref>) long; sides constricted medially. <bold><italic>Female</italic>.</bold> Tergite VIII (Fig. <xref ref-type="fig" rid="F7">30</xref>) longer than wide, translucent in median basal area; basal margin membranous and indefinite; lateroapical margin fringed with long setae. Sternite VIII (Fig. <xref ref-type="fig" rid="F7">31</xref>) shield-shaped, longer than wide; basal margin membranous; apical margin fringed with long setae; spiculum ventrale 1.7 X length of sternite VIII (Fig. <xref ref-type="fig" rid="F7">32</xref>).</p><p>Genitalia. <bold><italic>Male</italic>.</bold> Aedeagus (Figs <xref ref-type="fig" rid="F6">27–29</xref>) elongate. Median lobe not exceeding apices of parameres; apex slender. Parameres separated ventrally, not constricted anterior to lateral subapical barb; apex beyond lateral subapical barb 0.2 X length of paramere, with four (to six) long setae dorsally (Figs <xref ref-type="fig" rid="F2">6</xref>, <xref ref-type="fig" rid="F6">27</xref>) and one long setae and some short setae ventrally (Fig. <xref ref-type="fig" rid="F6">28</xref>); apex truncate transversal (Fig. <xref ref-type="fig" rid="F2">6</xref>: arrow) (or rounded, Fig. <xref ref-type="fig" rid="F6">29</xref>). <bold><italic>Female</italic>.</bold> Ovipositor (Fig. <xref ref-type="fig" rid="F7">33</xref>) slender. Each coxite two-segmented ventrally (Fig. <xref ref-type="fig" rid="F7">35</xref>), with four long and two short setae at dorsal side (Fig. <xref ref-type="fig" rid="F7">34</xref>), with some thick setae (14 setae recognized in specimen examined) at ventral side (Fig. <xref ref-type="fig" rid="F7">35</xref>); apex with dense setae. Stylus setose. Colleterial gland not developed (Figs <xref ref-type="fig" rid="F7">36</xref>, <xref ref-type="fig" rid="F7">37</xref>). Bursa copulatrix (Figs <xref ref-type="fig" rid="F7">36</xref>, <xref ref-type="fig" rid="F7">37</xref>) globular, large; anteriormost part with a short accessory gland; sclerotized plate U-shaped, large and with long teeth (Figs <xref ref-type="fig" rid="F7">36</xref>, <xref ref-type="fig" rid="F7">38</xref>).</p></tp:treatment-sec><tp:treatment-sec sec-type="description"><title>Larvae and pupae.</title><p>Unknown.</p></tp:treatment-sec><tp:treatment-sec sec-type="remarks"><title>Remarks.</title><p>This species is easily identified by its three-coloured setal pattern and tubercles of the pronotum and elytra.</p></tp:treatment-sec><tp:treatment-sec sec-type="bionomics"><title>Bionomics.</title><p>Nothing is known about the life history.</p></tp:treatment-sec><ref-list><ref id="B13"><mixed-citation xmlns:xlink="http://www.w3.org/1999/xlink" xlink:type="simple">
          <person-group><name name-style="western"><surname>Hayek</surname><given-names>CMF von</given-names></name></person-group> (<year>1973</year>) <article-title>A reclassification of the subfamily <tp:taxon-name><tp:taxon-name-part taxon-name-part-type="subfamily">Agrypninae</tp:taxon-name-part></tp:taxon-name> (<tp:taxon-name><tp:taxon-name-part taxon-name-part-type="order">Coleoptera</tp:taxon-name-part></tp:taxon-name>: <tp:taxon-name><tp:taxon-name-part taxon-name-part-type="family">Elateridae</tp:taxon-name-part></tp:taxon-name>).</article-title> <source>Bulletin of the British Museum (Natural History) Entomology</source> <volume>20</volume>: <fpage>1</fpage>–<lpage>309</lpage>.</mixed-citation></ref></ref-list></tp:taxon-treatment>
